# Supplementary material for: Ribosome heterogeneity in development and disease
Source: Front Cell Dev Biol. 2024 Jul 17;12:1414269. doi: 10.3389/fcell.2024.1414269 (PMC11288964; doi:10.3389/fcell.2024.1414269)
Supplement: Supplementary file 4 [file Table4.XLSX]

## Sheet: Sheet1
Gene	Normal_1	Normal_2	Normal_3	Normal_4	Normal_5	Normal_6	Normal_7	Normal_8	Normal_9	Normal_10	Normal_11	Normal_12	Normal_13	Normal_14	Normal_15	Normal_16	Normal_17	Normal_18	Normal_19	Normal_20	Normal_21	Normal_22	Normal_23	Normal_24	Normal_25	Normal_26	Normal_27	Normal_28	Normal_29	Normal_30	Normal_31	Normal_32	Normal_33	Normal_34	Normal_35	Normal_36	Normal_37	Normal_38	Normal_39	Normal_40	Normal_41	Normal_42	Normal_43	Normal_44	Normal_45	Normal_46	Normal_47	Normal_48	Normal_49
RPL10	1.10506	1.02201	1.06539	0.80621	0.697603	0.822995	0.948526	0.780537	0.633525	0.172411	0.268007	0.151275	0.295729	0.125389	0.761871	0.873787	1.11725	1.37345	1.12851	0.566587	2.04865	1.90462	0.815722	1.3124	3.28107	0.458742	1.57712	0.822239	1.62629	1.66835	1.63512	1.38015	1.11019	1.41839	0.573898	0.540228	0.608443	0.474601	0.311528	0.60167	0.614918	0.677648	1.31058	0.0891299	0.101519	0.834445	1.08926	1.69699	0.955802
RPL10A	3.49267	4.04872	4.15385	2.91975	2.08619	3.76364	2.40425	1.60793	1.34743	1.12095	1.41901	1.98107	1.84316	0.910937	2.44704	1.86713	1.87077	2.21125	1.71796	2.19417	3.31948	1.92708	1.7572	3.33533	3.68464	3.02748	3.99274	4.1255	2.87497	2.66177	3.40021	3.21486	2.93104	3.76801	3.25485	4.54355	4.84591	4.12057	1.21092	3.75028	3.43128	3.40339	3.42334	1.64753	1.64459	4.39794	4.28894	4.01487	3.17177
RPL10L	0.372189	0.338804	0.453059	0.249755	0.228687	0.347652	0.388994	0.20586	0.13071	0.103677	0.0643222	0.0416523	0.0403494	0.0385892	0.0918639	0.0755248	0.365937	0.108862	0.547944	0.158002	0.607051	1.23435	0.226904	0.0663468	2.22056	0.00933289	0.788696	0.11599	0.790841	0.528142	1.33354	0.967415	0.0505231	0.684773	0.0471213	0.0939965	0.0735373	0.0531215	0.215946	0.158728	0.0965335	0.227186	0.736743	0.0661898	0.0902392	0.178947	0.5779	0.894145	0.322585
RPL11	1.24867	1.26258	0.97165	1.17503	0.844911	1.11061	0.597159	0.685643	0.990772	2.02525	1.02828	1.0331	0.657405	1.65015	1.22844	0.721621	1.49747	0.871512	0.94413	1.23849	1.27702	0.999807	1.06005	1.04259	3.11686	0.703013	1.3776	1.88217	2.29954	2.79072	1.48935	1.88367	1.42837	2.00851	3.86495	2.48236	2.79113	2.01285	1.75731	4.12588	1.06012	0.867658	0.995204	2.25141	0.821541	1.76123	1.89568	1.33913	1.74998
RPL12	0.796973	0.450876	1.02919	1.31682	1.18959	1.83822	1.17085	0.962673	0.933727	0.734344	0.320565	0.65523	0.535308	0.692884	0.728856	0.747407	0.628567	0.963593	0.856981	1.02191	0.587502	0.988636	1.48313	1.66773	0.790407	0.866096	0.712331	0.764917	0.996391	2.37917	1.49394	0.505005	0.615394	0.467191	0.680265	0.856709	0.649655	0.580565	3.71031	0.637409	0.727602	0.448305	0.758763	1.64647	1.77528	0.575257	0.802521	0.663564	0.665036
RPL13	3.60601	2.08208	3.59684	2.66083	5.08441	5.51856	1.54634	2.64531	2.23479	2.39597	1.90397	2.27272	2.07133	1.694	2.03114	1.48964	1.67089	1.91569	2.29577	1.43274	2.41062	1.62958	1.36957	2.25205	2.64795	2.66404	2.38438	1.69748	2.3032	2.74104	1.65384	1.32867	2.59586	3.70788	1.75921	2.77491	3.61275	3.10907	1.41683	2.46177	1.81318	3.69876	2.38596	2.20836	1.94788	2.84723	3.85011	2.26374	2.74675
RPL13A	3.36504	2.82056	3.32599	2.91154	2.70644	3.40811	2.23666	4.65776	2.69208	2.0609	3.21407	2.83863	2.37457	3.49612	2.39566	2.47951	2.55781	3.01936	2.83544	2.31537	2.75694	2.12478	3.7687	2.62494	2.44696	2.90297	3.23278	2.85728	2.37512	2.0474	2.25681	2.23537	2.12573	3.02602	2.85201	3.50359	3.62478	2.68014	0.558152	2.40084	1.82309	1.50174	2.21322	2.2058	2.63995	2.96675	2.74124	2.59842	2.41633
RPL14	2.56505	1.76163	1.92306	0.859046	1.51976	2.23169	1.8383	2.73923	0.898882	1.86455	2.91695	1.02923	1.17046	2.9743	0.758723	0.74152	1.71035	0.778478	0.599727	0.589933	0.571499	0.670078	1.21643	2.9605	2.47123	1.36093	0.881973	2.74664	1.71937	1.53332	1.43798	2.0561	1.7227	1.60745	1.93311	1.48653	3.03755	2.05779	0.305759	1.5863	1.7361	2.05909	1.61605	3.85639	4.30493	1.36544	2.31554	2.62073	2.18737
RPL15	1.54107	1.12656	0.911458	1.51394	1.64412	0.9644	2.35554	1.05207	1.33095	0.696727	1.01457	1.11505	0.844755	0.601487	0.892952	1.39664	0.999497	1.19808	2.0315	1.64413	1.35153	2.31849	1.65689	1.27744	0.849378	0.997069	0.810378	0.676345	0.76878	0.772897	0.666334	1.81562	1.01049	1.57042	1.73589	1.54274	1.80268	1.77566	0.842125	1.14757	1.34731	0.774329	0.995187	1.082	1.17311	0.997015	1.13218	0.900619	1.56702
RPL17	2.43854	1.9817	1.9004	1.54693	1.44543	1.99413	1.28873	1.08831	1.38401	0.903677	1.04246	1.66482	0.883954	1.44278	1.54957	2.69897	2.15252	2.48821	2.34592	1.2339	1.8121	1.77275	0.999324	1.60407	2.08468	1.81576	1.88844	2.40744	1.49284	1.89541	1.91167	3.0068	1.83443	1.79441	1.22594	2.03013	1.59365	1.68461	1.46766	2.06004	1.90714	2.3632	1.64916	1.04276	0.261324	2.2424	2.18531	1.99082	1.87798
RPL18	4.79503	3.97516	4.86271	4.5822	4.39192	3.82434	3.03254	6.37668	5.30395	4.5441	6.84984	3.77398	5.48026	5.6236	3.62934	5.71362	5.05765	4.26241	2.88634	3.87232	4.5315	4.62831	6.71471	4.27074	4.71392	3.07772	6.1578	5.9054	4.43486	4.40641	4.57277	2.97219	3.77986	5.88937	5.78477	6.64962	4.9487	5.33857	0.8925	4.82357	4.44444	4.73494	4.02884	7.54866	6.1045	5.0802	4.58263	4.30359	4.77002
RPL18A	1.56139	1.56689	1.54224	1.05016	1.40673	1.43926	1.28135	0.825327	0.74408	0.6319	0.648613	0.53388	0.649195	0.797976	0.931092	1.00168	0.942163	0.90245	1.00589	1.17009	1.0039	0.977479	1.13611	1.63994	1.46546	0.5305	1.53452	1.65462	1.11293	1.74751	0.87018	1.03165	0.895845	1.43858	1.06293	1.03078	1.0403	0.981768	1.54181	1.37275	1.0638	1.26734	1.35835	1.22098	2.14823	1.97647	1.9223	2.04516	2.18808
RPL19	1.57354	1.70705	1.43743	1.60669	1.51848	1.56975	2.16899	1.74105	1.12802	0.350109	0.578287	0.416431	0.5948	0.466015	1.34754	0.985115	2.20159	1.15525	0.973807	0.867614	1.73367	1.53486	1.35212	0.821868	1.15493	2.48712	0.936479	0.820142	1.59045	0.667507	0.717506	2.05262	1.30438	1.68333	1.39654	1.86161	1.20206	0.924561	2.18261	1.0369	1.15862	0.81823	1.0617	0.279692	0.304319	1.91871	1.03296	1.34992	1.57947
RPL21	1.17268	0.819839	1.06183	0.800487	0.839427	0.887414	3.35158	0.241252	0.472688	0.476577	0.418257	0.862834	0.306734	0.2425	0.520406	0.411168	0.449485	0.429515	0.734326	0.47932	0.581002	0.507725	0.541449	0.626972	0.482788	0.215114	0.687544	0.704473	0.570068	0.260378	0.213496	0.284669	0.558079	0.496802	0.575978	0.615348	0.195668	0.13333	1.03367	0.421596	0.585104	0.507406	0.492373	0.391835	0.284976	0.637739	0.529527	0.608413	0.523245
RPL22	2.87924	1.79194	1.51659	2.8766	3.02877	1.5712	1.35596	2.00501	1.8528	7.02385	3.18717	1.88991	3.57356	3.49837	2.90846	2.32476	1.62245	2.21518	1.48961	1.44098	1.55536	1.6641	2.4959	1.93702	3.19927	3.61338	2.4512	3.58673	5.75597	4.22507	3.63977	0.779375	4.4734	4.18079	3.09277	4.05531	2.27513	3.24971	2.02207	2.99371	3.43241	3.66901	2.61443	3.38125	2.9636	3.59868	1.86661	2.52687	2.49043
RPL22L1	0	0.0385507	0	0	0	0	0	0	0	0	0	0.0323993	0	0	0	0	0.0121768	0.00989849	0	0	0	0	0	0	0	0	0	0	0	0.0107392	0	0.00580659	0	0	0	0	0	0.0481166	0	0.0225862	0	0	0	0	0	0	0	0	0.0881617
RPL23	2.11966	2.13322	2.62492	1.12347	1.52445	3.47457	1.57828	0.266082	0.329778	0.179533	0.0728784	0.14115	0.113365	0.120608	0.668815	0.562216	0.827772	0.807298	0.804165	0.907768	1.8865	0.788803	0.634989	3.57346	2.01817	2.25042	1.68856	1.7835	2.91372	1.83741	0.646035	1.29108	1.10463	1.59963	2.26509	2.2519	2.2173	2.2877	0.657711	2.03387	2.26766	2.49278	2.68426	0.0166493	1.14012	1.55965	1.8017	2.57417	2.16964
RPL23A	4.28896	4.63892	5.84456	5.36608	3.20344	4.96172	3.70189	3.49916	3.00727	4.56442	5.60968	3.021	3.04169	4.13243	3.19793	3.73066	3.47788	3.03267	2.09968	2.58499	5.71542	3.09289	3.12274	4.3798	4.61147	5.97185	5.02221	5.95877	4.85298	3.74587	5.62853	0.452095	4.08662	6.50804	4.07455	4.20492	7.63948	5.83999	2.48405	4.51096	5.68467	4.38386	5.44154	3.85928	1.40862	5.98038	4.77124	5.11936	5.3718
RPL24	1.78041	1.84521	2.46673	1.63543	1.65547	2.24054	2.10846	4.59276	0.700447	0.556504	0.648098	0.669532	0.662622	7.96118	2.42116	1.58945	0.839285	1.16778	6.43102	6.31798	7.21204	6.48296	8.97732	3.83168	2.60971	3.47767	3.34774	3.6505	1.7179	1.50901	1.92272	2.23286	1.52274	1.60545	3.09802	2.2969	4.16773	1.29885	2.04116	1.18291	1.02946	2.05864	1.86319	2.13753	0.784259	3.65969	1.64088	2.19791	1.06031
RPL26	0.547021	1.18084	1.38191	1.45015	0.968298	0.749908	2.41771	1.90097	0.923811	0.535896	0.603665	0.397825	0.197222	0.1891	1.42449	0.917468	1.37025	1.95413	1.05715	1.12641	1.14476	1.81602	0.880667	0.577142	1.26793	1.88121	1.07361	1.19618	1.31188	1.34888	1.31581	0.377065	2.06416	0.934917	1.93648	1.55786	1.46249	1.21333	1.73237	1.78972	1.44955	1.2497	1.78312	1.14787	0.582601	1.71527	2.55144	1.64209	1.89328
RPL26L1	0.518381	0.487046	0.760791	0.663644	0.446715	0.69572	0.780852	0.295135	0.35288	0.276667	0.602175	0.372425	0.145377	0.0732395	0.395746	0.35038	0.498577	0.63084	0.306378	0.434181	0.542245	0.393531	0.422009	0.480255	0.723554	0.782647	0.565464	0.531815	0.733484	0.636936	0.423222	0.352552	0.697022	0.671882	1.31173	0.929409	0.639171	0.660473	0.465516	0.889077	0.713914	0.442894	0.798628	0.20903	0.170078	1.11342	1.58591	0.807207	0.844509
RPL27	3.50486	2.69483	2.96604	2.43011	1.39006	2.68144	1.77169	1.26758	2.05957	1.53635	1.81086	1.21277	1.37235	1.28248	1.17997	1.15608	1.73024	1.34006	1.60329	1.91724	2.00785	1.51158	1.81014	2.15478	2.36111	2.80942	2.42302	3.45355	2.79404	2.46793	3.30566	1.55262	2.62449	3.53414	2.35383	3.42464	4.09759	3.19313	0.624451	1.68578	2.42694	3.15122	2.28369	2.0006	1.96197	2.65293	2.50213	2.7906	3.29782
RPL27A	1.91742	2.10969	2.70802	2.96279	2.13582	3.30453	2.68287	3.50036	1.4992	2.20312	2.02884	1.38591	2.40851	3.01929	1.73797	2.42332	1.60546	1.75356	2.94079	2.0308	2.80098	2.0107	2.45767	1.86233	2.4543	1.99167	2.38932	2.68097	3.02997	3.02418	1.5902	2.35356	2.44937	3.70426	2.86628	3.04858	2.31356	3.28507	2.27589	2.24441	2.66661	2.85557	2.40962	4.48697	3.42122	3.60244	3.01445	2.63959	3.33142
RPL28	0.714995	0.372365	0.375017	0.188948	0.227234	0.301653	0.901244	0.326029	0.373832	0.0766784	0.212429	0.260989	0.196384	0.123824	0.401964	0.311532	0.903367	0.631123	0.738516	1.27248	0.519334	0.286147	0.602226	0.512456	0.187178	0.993384	0.348231	0.366475	0.486153	0.680902	0.218358	1.1859	0.727699	0.127437	0.409693	0.387804	0.379364	0.272619	0.367127	0.62037	0.463653	0.152194	0.792281	0.00835846	0.213631	0.343287	0.485124	0.321716	0.242994
RPL29	3.08511	2.86706	2.23054	1.6062	2.72187	3.46156	1.46845	1.60479	1.74208	6.93666	4.71651	6.69035	0.877888	1.59124	2.67122	1.41072	1.5521	2.88595	1.35583	2.87875	2.71218	3.55166	1.10334	1.82961	4.53245	3.60712	1.11389	0.576468	1.84026	3.06667	2.3457	1.69225	0.553818	0.0724159	0.68979	0.125707	0.882022	0.566808	7.60262	3.19712	1.84875	1.58539	0.655432	0.082251	1.66894	2.1228	2.12094	1.89727	2.15208
RPL3	0.635365	0.60841	0.894964	0.794008	0.814111	0.740749	0.814155	0.68254	0.623058	0.34512	0.444321	0.385214	0.476287	0.446666	0.678027	0.615236	0.563822	0.753112	0.55299	0.571806	0.938197	0.31425	0.409073	1.39797	0.986153	0.694734	0.48523	0.665329	0.523815	0.729472	0.514095	0.754458	0.627932	0.444022	0.40963	0.511001	0.424186	0.502402	0.410396	0.414828	0.66487	0.457035	0.622555	0.422397	0.583365	0.802657	0.689232	0.563527	0.624901
RPL30	0.200697	0.177866	0.180884	0.200816	0.185183	0.190405	0.362493	0.0180374	0.0906753	0.0122911	0	0.0460283	0	0.00159217	0.285041	0.168745	0.420147	0.072323	0.0151973	0.263182	0.217292	0.251145	0.505245	1.63279	0.268479	0.276397	0.109194	0.0549642	0.207357	1.43928	0.120834	0.892292	0.191061	0.192423	0.212575	0.285916	0.29792	0.302939	0.51507	0.74621	0.402888	0.206952	0.339178	0	1.62763	0.0965048	0.0996413	0.233972	0.188558
RPL31	3.01621	2.60481	1.35689	2.22691	1.58369	1.20107	1.48578	1.71423	1.22545	1.87865	2.64871	1.1795	1.50217	1.0806	1.71943	1.8423	1.11137	1.70068	2.15014	1.62267	1.31003	1.2355	1.21445	1.15081	1.01147	3.69131	2.09414	1.12167	2.10011	1.58555	1.00375	1.51619	2.81754	2.15491	1.46677	2.34841	1.15197	2.45926	0.866193	2.63328	2.20479	2.08704	2.19966	0.454848	0.508847	1.21689	0.956547	1.58721	2.02256
RPL32	0.917873	0.982068	0.74835	0.986149	0.835992	1.36571	0.890537	0.100929	0.0549506	0.0912534	0.010204	0.199238	0.13652	0.180696	0.553093	0.258618	0.446498	0.0916781	0.192418	0.089576	0.440886	0.146172	0.28106	0.793358	0.356521	0.32965	0.590526	0.603436	0.347427	1.07962	0.38048	0.147262	0.361174	0.83337	0.463739	0.361229	0.351316	0.460775	0.353884	0.477045	0.544753	0.564635	0.433811	0.0706902	0.355675	0.710137	1.19349	1.35295	0.588884
RPL34	3.32937	1.73229	1.65197	1.26666	0.812431	0.760571	1.98811	2.07146	1.01357	1.10361	0.612418	1.84909	1.10273	0.741927	1.6871	1.44532	1.24852	0.980903	2.10896	1.62473	2.15965	2.25496	3.4441	0.891798	1.52759	1.10025	0.870181	1.27995	0.690137	0.8521	1.63533	2.07118	1.50343	2.02733	1.7605	2.65301	1.51851	1.60089	1.08453	0.735752	0.92817	1.02212	0.933295	0.635866	1.30712	1.3599	1.94566	0.720625	1.56444
RPL35	5.52144	6.15564	2.8988	3.15275	4.11103	4.01512	2.80594	3.12376	1.65343	3.13059	3.07476	4.01521	2.97765	10.007	3.61349	3.40614	3.01337	3.34528	4.44979	3.37746	3.00909	5.21289	5.33627	4.71604	4.60281	4.96573	4.49933	3.69368	4.06173	3.2081	5.02091	5.03491	4.46404	3.97294	4.54688	3.30069	4.46284	3.62619	2.91398	3.24459	3.4374	3.80459	3.19178	3.80776	4.90342	5.02225	7.36423	4.10093	3.81131
RPL35A	1.43432	1.27527	0.855356	1.81536	0.854869	1.38414	1.49501	1.85306	1.25179	0.849295	1.6281	1.72265	0.693162	0.416733	1.05513	1.23911	0.914132	0.512257	1.04714	0.628343	1.08154	0.809304	1.07938	1.32636	1.91714	1.20484	1.30357	2.59303	1.26199	1.06067	0.564252	1.00909	0.899888	0.950849	0.890011	0.89596	0.910744	1.06747	0.114037	0.716092	1.30989	1.15411	1.02837	0.063557	0.104407	1.1549	1.10528	0.845095	1.35955
RPL36	1.6281	2.96354	3.06054	2.36202	2.88547	1.98447	1.88771	0.33487	0.352533	0.264533	0.308246	0.603225	0.474946	0.409939	1.10985	0.832585	0.803918	0.967859	0.208136	2.52636	1.70075	0.227261	0.271077	1.76816	2.15057	2.21352	1.43199	2.19541	1.50024	1.56108	0.589345	0.151611	0.761434	0.560219	0.308281	1.05145	1.3516	0.999271	0	1.07178	1.48779	0.816463	1.51296	0.0839483	0.910303	1.31875	0.756199	1.09967	0.864424
RPL36A	0.00148028	0.000788802	0.000844268	0.00758133	0.00732151	0.00103292	0.10343	0	0.0868955	0	0	0.00120129	0	0.0159204	0	0.0669079	0.0489999	0.128002	0.0861878	0.0528322	0.103679	0.0374133	0.0502463	0.0537574	0.0647329	0.12219	0	0.000231981	0.114297	0.151478	0.045177	0.0129499	0.188038	0.0446401	0.0769978	0.102226	0.00960303	0.163453	0.0257255	0.0249397	0.0494099	0.000473605	0.048839	0	0.000923526	0.000757855	0.00242798	0.00980955	0.0341775
RPL36AL	0.00252751	0.0013105	0.0194599	0.0232339	0.0118271	0.00169346	0.214403	0.327453	0.152067	0	0	0.00210225	0	0.0278606	0.060067	0.211262	0.15245	0.304002	0.312496	0.60456	0.329506	0.257344	0.273559	0.190285	0.163089	0.487893	0	0.000405967	0.274121	0.302109	0.10347	0.534416	0.626095	0.0781202	0.134746	0.336015	0.133682	0.286042	0.311578	0.0523932	0.119492	0.000828808	0.0854682	0	0.00149185	0.00132625	0.00400337	0.0478391	0.114149
RPL37	0	0	0	0	0.047268	0	0	0	0	0	0	0	0	0	0	0	0	0	0	0	0	0	0	0	0.0458426	0	0	0	0.0169217	0	0	0	0	0	0	0	0	0	0.00771392	0.105255	0.153927	0	0	0	0	0	0	0	0
RPL37A	0.38315	0.428491	0.209059	0.0591292	0.0267246	0.0366512	0.289929	0.0810448	0.0814146	0.00250152	0.00272308	0.0202267	0.00195705	0.108072	0.150891	0.10012	0.086616	0.116627	0.135678	0.109012	0.0672829	0.124475	0.0822234	0.178366	0.0634338	0.326628	0.0924688	0.0474002	0.0683423	0.188943	0.0615889	0	0.118194	0.00123755	0.0410662	0.0649679	0.0653993	0.0361448	0.400115	0.135206	0.0963916	0.0688765	0.103788	0.245492	0.032914	0.0592363	0.0825982	0.0322623	0.0711249
RPL38	5.4069	3.26317	3.13003	4.19706	3.93732	5.41582	3.05546	2.97208	1.80257	4.53364	4.58463	2.81997	5.14004	5.45968	1.24583	1.97232	2.37859	1.97261	2.86079	1.70375	1.72845	2.25598	3.11798	3.95182	2.70823	4.19735	2.69309	5.72285	2.66755	1.50929	5.8086	1.73272	1.19998	1.69679	3.6711	4.43048	5.37465	2.29497	7.80505	5.18237	2.66952	2.80418	2.57612	10.601	6.81594	3.72554	5.42006	3.57111	3.63197
RPL39	0.554676	0.690314	1.60696	1.13012	1.05442	1.50341	0.706955	0.629881	0.657452	1.46208	1.47193	0.848387	1.42949	0.438346	0.256902	0.472309	0.361212	0.443333	0.0794853	0.0754229	0.0479487	0.154414	0.0745852	0.133889	0.0936601	0.155183	0.34936	0.459383	0.0734363	0.126189	0	0.282784	0.0591416	0.149444	0.0816123	0.0669813	0	0.110649	2.47951	0.952577	0.503147	0.949725	0.952462	0.841903	2.03953	0.437375	0.71566	1.00265	0.859986
RPL3L	0.000106338	0.000704868	0.00239419	0.00457204	0.000835046	0.00395726	0.0465438	0	0.0135589	0	0	0	0	0.00218283	0.0181779	0.0118996	0.00725675	0.0270084	0.140646	0.122488	0.0927298	0.0317739	0.0493359	0.0753854	0.0239153	0.0774587	0.00221434	0.00255547	0.0388043	0.0712967	0.0631619	0.0101362	0.0165641	0.0279836	0.053779	0.061897	0.0264945	0.0158279	0.0736241	0.011777	0.0330448	0.00148362	0.0385638	0	0.0810045	0.0017645	0.00091534	0.000541866	0.00487695
RPL4	1.81575	1.5732	2.37591	2.00238	1.77584	2.17718	2.12138	2.09101	2.33869	1.32022	1.52055	1.30623	1.37342	1.7264	1.44039	1.5291	1.40278	1.47851	2.41444	2.33153	2.69111	2.18452	3.06913	2.84727	1.62177	2.65465	2.26975	2.45686	2.07005	1.6677	2.4492	1.74885	1.83838	2.30385	2.18533	2.12201	2.62052	1.92632	3.11962	1.78603	1.78484	1.72671	2.24759	1.31875	2.76024	1.78323	1.72795	2.14067	1.89258
RPL5	1.7325	2.20178	2.52324	1.86561	1.48793	1.51673	1.86335	0.624921	0.841551	0.380062	0.408417	0.876488	0.338349	0.345301	1.28001	0.862622	1.44585	1.2481	1.02443	0.702456	1.62146	0.767192	0.594653	1.29285	1.91663	1.42271	1.28407	1.0841	1.96246	1.85888	0.933978	0.838467	1.22613	2.00413	1.71505	1.82687	1.33046	1.85864	1.88378	1.68837	2.19377	1.42918	1.35101	0.0433335	0.469101	2.46927	1.81339	2.20218	1.91816
RPL6	2.99928	2.05605	2.59549	2.79596	1.83099	3.1722	2.8368	2.00652	2.38984	2.60915	2.81227	1.91013	2.29461	2.67133	3.09005	3.23674	2.56033	2.96987	3.0945	3.01963	2.85853	3.18203	3.06852	2.56937	2.82614	2.03571	2.89477	1.49507	2.66423	2.2428	2.63132	3.27395	2.15026	2.99351	2.78676	2.77142	1.87223	3.21732	3.21654	2.19154	2.44815	2.47332	2.58405	1.67026	3.35339	2.5358	3.3754	3.13709	2.62599
RPL7	2.14239	1.33195	1.658	1.24368	1.79558	1.75186	1.40966	1.38142	1.31117	1.74376	1.87691	1.47024	1.3497	1.55433	1.21253	1.43076	1.50532	1.52957	1.77772	1.23679	1.82503	1.8923	1.94479	1.34688	1.48214	1.14865	1.61503	1.97884	1.71788	1.45175	1.84013	1.69936	1.57817	2.06042	1.15934	2.06401	1.58501	1.78251	0.511038	1.48789	1.70808	1.51962	1.21978	2.66191	3.09977	1.8753	2.01082	2.02925	1.91828
RPL7A	2.44125	3.03727	2.66753	2.39683	2.06417	2.66244	2.21855	3.55751	4.18115	3.58879	5.68826	5.13757	5.00892	4.2133	4.02968	3.01954	3.70415	3.14448	3.55432	3.00422	3.57527	4.75366	5.71059	3.68423	2.29834	3.20864	3.35404	4.8261	2.46547	3.23125	3.29643	2.38999	2.53752	3.46511	3.69124	3.85072	6.95687	2.95174	2.62404	3.2505	3.50645	3.25125	3.6076	4.3756	4.58337	3.33914	1.85235	3.48178	3.04981
RPL7L1	0.00867522	0.00117999	0.000953869	0	0.00378204	0.00113468	0	0	0.00220147	0	0	0.00165707	0.00165713	0	0	0	0.00353034	0.00175858	0.00014017	0.000948671	0	0.000922521	0.00430689	0.00110734	0.00112106	0	0.00229359	0.00243356	0.00672656	0.00177812	0.000821442	0.00207126	0	0.00251138	0.0114059	0.00197847	0	0.00637291	0	0.00164285	0	0.00321239	0	0	0	0.000345394	0.00111919	0.00157033	0.0131752
RPL8	1.00558	1.18958	1.20943	1.55947	0.962765	0.989172	2.23524	1.72379	3.14445	1.47857	0.839133	1.24172	0.252665	1.25757	1.29689	1.55392	1.92335	1.74967	1.31376	2.24661	1.59357	2.11841	2.4834	1.32392	2.04283	1.46511	1.32403	0.908521	2.45125	1.32442	1.22812	0.978791	1.28976	1.79949	2.11496	1.60851	1.49596	1.55677	2.08287	2.25236	1.71929	1.16631	1.42173	1.84422	3.17587	1.89617	0.713692	1.61373	2.22504
RPL9	1.01612	0.739629	0.966676	0.706392	1.08257	1.19137	0.384838	0.695675	0.340206	0.956571	1.00224	1.22163	1.08506	1.25619	0.775333	0.743455	0.917182	0.814999	0.660215	0.511279	0.577223	0.461552	0.671756	1.30864	0.538473	0.85918	0.72717	0.98095	0.485405	0.859488	1.47287	0.599526	0.527477	0.569335	0.807549	0.850686	1.36702	0.481577	0.288397	0.466271	0.500406	0.45504	0.363798	1.34113	0.48627	0.562128	0.785602	0.769937	0.577323
RPLP0	1.93967	1.68528	1.59807	1.12033	1.86149	1.65027	0.902582	2.35132	2.01733	1.27647	2.02396	1.84316	2.01144	2.33377	1.27902	1.34206	1.44337	1.65601	1.69023	1.51634	1.15074	1.47663	1.16569	1.61715	2.04706	0.956646	1.69926	2.68425	1.61038	2.05256	1.80847	2.75972	1.23544	1.44298	1.37669	1.69983	2.33283	1.66815	0.570241	1.47232	2.15748	1.06676	1.41766	2.0726	1.79057	1.53309	1.80035	1.82256	1.6267
RPLP1	0.00758042	0.0341517	0.0469623	3.40371	2.13899	0.195181	1.48966	1.44018	1.6605	2.38196	1.89147	2.06459	2.92949	2.57738	1.93846	1.94097	3.18292	4.28065	4.56522	4.97017	3.24367	4.8756	1.31609	1.04876	0.970571	2.75593	2.35198	2.89894	1.03485	0.742275	0.888273	2.92785	1.07015	0.816415	1.66196	1.4191	0.710835	1.86995	3.61542	2.34626	1.5051	2.65931	1.31465	2.64363	2.49425	2.55524	3.90649	1.89185	1.80517
RPLP2	9.47627	6.12238	6.69653	6.88248	7.13406	7.09455	9.01545	10.8622	8.10525	8.71541	9.27149	10.4706	7.51208	11.3352	10.5279	10.0201	9.55671	7.26503	6.9827	8.87992	8.59406	10.0425	8.79444	7.40185	8.0429	7.60355	9.91296	7.63826	9.00942	9.69973	11.7924	8.51707	8.82329	8.1853	5.71148	9.28898	6.8179	8.09947	12.6189	7.31338	7.5952	6.77894	7.69947	5.35876	3.58086	8.44871	8.09453	6.00616	6.04311
RPS10	2.53575	2.42687	2.3597	1.88601	2.23882	2.48252	2.1473	2.35078	1.98376	2.30687	1.77748	2.08864	2.05125	2.1618	2.41259	3.44517	3.43705	3.32481	2.92931	2.51473	2.74426	2.47465	3.26001	3.43317	3.01835	2.41459	3.79858	3.39602	2.81816	2.22415	2.73282	1.83151	1.88194	2.01661	2.48779	3.1863	2.35922	2.50925	2.20086	3.01706	2.6582	2.83476	2.80983	1.45016	1.08189	2.28495	2.16277	2.37846	2.46512
RPS11	1.2849	1.69951	1.37389	1.16416	0.752235	0.944507	2.1398	0.863161	1.1836	0.493428	0.9631	1.27517	0.420819	0.580488	2.33041	2.09789	2.07657	2.32847	2.09307	1.3178	1.62627	1.19455	1.38499	1.54568	1.0329	1.5721	1.09307	0.87002	1.61329	1.6975	0.91881	2.79056	1.93618	1.97776	1.48415	1.70944	1.08947	1.46389	1.31359	0.772867	0.880917	1.57075	1.53798	0.268601	1.63023	1.42102	1.15831	1.13045	1.12174
RPS12	0.779071	0.901353	0.980199	3.10931	1.51808	1.00439	0.742	1.75586	2.35439	1.09629	1.56189	1.24443	0.765369	0.935214	2.05549	1.56805	1.38083	1.34833	1.25808	0.977888	1.46641	1.22854	1.79163	3.70024	1.28252	1.40986	1.04778	1.09878	0.928622	3.31548	1.80928	0.00928971	1.10284	1.70232	1.17187	1.38127	1.63456	1.77762	2.23864	1.11336	2.01586	1.69751	1.26131	1.61144	3.61305	1.34414	0.947578	1.57187	0.987082
RPS13	2.98049	2.61244	2.78329	1.89502	1.85412	2.73603	1.53158	1.63838	1.85396	2.59985	2.30402	1.86752	3.01544	4.56905	1.47461	1.68494	1.41042	1.62739	2.56905	2.59266	2.50981	2.69636	3.25279	4.10614	3.71803	2.80372	2.74501	3.94931	3.08223	1.937	3.24003	2.67241	2.34364	3.51442	3.04033	2.89584	4.86792	3.23515	1.29088	2.14557	2.28683	2.58954	2.39639	4.92663	3.88511	3.11336	3.07165	3.23637	2.77294
RPS14	3.81539	3.0659	3.46496	2.25695	2.17376	3.17906	3.89273	3.50397	3.61434	3.30151	1.90379	3.74858	4.74289	2.006	1.88566	3.18536	2.84096	3.13382	5.01499	3.75602	3.27086	2.81149	1.78349	1.41532	3.77904	3.41636	3.72763	2.79383	2.17438	3.26648	2.2666	4.51846	3.47239	2.37709	3.88708	2.80791	1.51067	2.66361	3.6505	2.56538	2.93637	1.86175	2.95146	1.33434	0.558453	2.67378	2.47352	3.6894	2.65155
RPS15	1.16233	1.30118	1.0838	1.10827	0.578562	0.840251	0.796029	0	0	0	0	0.130815	0	0.00223655	0.238862	0.156017	0.326774	0.376404	0.104395	0.039893	0.384296	0.0568911	0.0687334	0.797461	0.889858	1.21719	1.51832	1.18514	0.671682	0.527501	0.338152	0.119693	0.293559	0.769145	1.2377	1.45401	0.593936	0.936486	0	0.607112	1.73651	1.0131	0.772658	0	0	1.37254	0.893096	1.60685	1.19792
RPS15A	2.33261	2.47517	2.63869	2.18745	2.7584	2.68782	3.07704	0.731188	1.11288	2.33233	1.87366	2.27517	1.56449	2.79174	5.62104	1.91612	1.78917	2.00888	2.49795	1.44129	1.39165	1.6975	1.72204	1.93005	1.64306	1.91179	2.11034	3.30564	2.45628	2.2141	1.32444	1.1926	1.53703	1.80329	1.50841	1.87087	2.26035	1.83077	0.686101	2.19962	2.79052	2.33993	3.48653	2.76057	2.20891	2.18161	2.94007	2.22256	3.2021
RPS16	3.14066	1.98815	1.45112	1.38657	1.55897	2.98932	2.38734	2.10428	2.47909	1.94354	2.57735	1.97451	2.30239	3.96796	1.18604	1.30886	1.25678	0.996041	2.87166	2.10042	1.71087	2.28473	1.80923	1.74253	2.14391	2.0535	3.19268	2.76443	1.91836	2.13182	2.20504	2.92289	2.1385	1.19732	2.71297	1.83348	2.21924	1.42536	1.99505	2.35549	1.90691	2.10006	1.80538	3.94403	3.78352	1.7582	1.89917	1.85162	1.90554
RPS17	0.766426	0.599219	0.570028	0.781217	1.09739	0.747284	0.477461	1.23928	0.500263	0.23348	0.379324	0.419875	0.49574	0.149468	0.918064	1.58773	1.54131	1.30811	0.240455	0.278739	0.560968	0.353665	1.14106	1.98725	0.355661	0.376034	0.922095	0.800081	0.394431	1.29599	0.135885	0.109384	0.544072	0.24073	0.368097	0.624152	0.253157	0.332125	0.237853	0.689885	0.5816	1.24788	0.747452	0.240301	0.616394	0.905319	1.24793	0.848762	0.726093
RPS17L	0.766426	0.599219	0.570028	0.781217	1.09739	0.747284	0.477461	1.23928	0.500263	0.23348	0.379324	0.419875	0.49574	0.149468	0.918064	1.58773	1.54131	1.30811	0.240455	0.278739	0.560968	0.353665	1.14106	1.98725	0.355661	0.376034	0.922095	0.800081	0.394431	1.29599	0.135885	0.109384	0.544072	0.24073	0.368097	0.624152	0.253157	0.332125	0.237853	0.689885	0.5816	1.24788	0.747452	0.240301	0.616394	0.905319	1.24793	0.848762	0.726093
RPS18	2.26751	1.94722	4.46963	1.52936	1.74259	1.45551	2.15387	1.94162	1.67544	1.97004	1.95936	1.83802	1.55197	2.4706	1.82446	2.32644	1.99138	1.74507	2.61185	2.33509	2.82742	1.93469	1.86065	1.66407	1.78648	2.77973	2.044	2.23515	2.61302	2.07101	1.7157	2.26868	2.68752	1.75257	2.33963	2.65026	3.28719	0.954192	1.62751	2.26681	2.38867	2.3577	2.86549	4.30765	2.7738	2.90366	3.78888	1.91013	1.95974
RPS19	1.86723	2.50401	2.79175	2.03305	1.56635	2.35131	3.23375	2.48532	2.10534	2.92408	2.52897	3.4409	2.74281	2.32881	2.37762	3.03369	2.94845	3.32738	3.99337	2.89703	3.7958	4.04717	3.54963	2.06365	2.65243	2.1642	2.31197	1.78283	3.87561	2.7107	2.91039	3.56874	3.70531	3.35865	3.42446	3.21157	3.7229	3.30659	4.06375	2.6749	2.14123	2.69899	3.06885	2.66135	2.81962	2.56137	1.6723	2.25133	1.63141
RPS2	1.34636	1.2945	1.45885	1.56574	1.54619	1.34387	1.2181	0.962382	0.948345	1.16536	1.25971	1.90999	1.03484	1.71639	1.09538	1.12431	1.1772	1.32839	1.17142	1.12852	1.10561	1.15643	1.41199	1.88913	1.87713	2.04669	1.7082	1.67218	1.54655	1.15209	1.88781	1.36108	1.49989	1.40436	1.74079	1.35122	1.80646	1.78587	1.36256	1.30902	1.31937	1.08247	1.53504	1.00608	1.65843	1.73696	1.99734	1.41447	1.05105
RPS20	1.93314	5.41132	3.32339	2.0745	2.08825	1.75937	2.17254	2.61948	3.63181	3.37782	2.29768	3.27925	2.25672	2.28643	2.64984	2.11954	2.68805	2.73421	2.16464	2.76789	3.07883	3.28724	4.27659	2.46607	3.78176	4.8477	5.24734	3.59307	1.78526	1.95492	2.75164	2.97602	4.30585	2.58291	2.53598	2.22951	2.48537	3.942	3.53541	2.55889	1.93979	1.82656	2.84145	1.70719	2.77146	3.8967	3.07055	2.81086	4.44111
RPS21	1.98863	3.38251	3.43653	3.69692	2.4715	1.7781	5.38751	0.62516	0.43637	0.476279	0.321335	0.611058	0.173846	0.0976129	3.93446	1.8971	2.1972	2.87949	0.997213	0.636597	2.73369	0.470873	0.280577	3.94796	3.40084	3.48494	2.00299	0.973247	3.13607	4.38904	1.11471	0.967327	3.29251	2.12146	2.84527	4.06857	1.13471	3.57766	0	3.34594	3.42752	2.81353	2.41196	0.0504274	0.58535	2.23364	1.42903	2.22073	2.2381
RPS23	0.421292	0.55851	0.28531	0.728621	0.513257	0.405818	1.18432	0.340653	0.638176	0.174135	0.531054	0.401494	0.658668	0.608076	0.579539	0.845364	0.64788	0.942794	1.2139	0.939117	0.947747	0.529856	0.819942	0.807545	0.582141	0.511356	0.276256	0.307815	0.546476	0.646359	1.04699	0.467357	0.578032	0.46594	0.78165	0.684124	0.433746	0.541136	2.49064	0.625981	0.833741	0.461784	0.714684	0.378459	0.257793	0.301209	0.476416	0.453812	0.724841
RPS24	1.48241	1.68256	1.32388	1.27309	2.1285	1.95999	1.45646	0.16308	0.358733	0.129945	0.229612	0.404438	0.351486	0.228934	0.811063	0.842605	0.508079	0.737527	0.399591	0.197707	0.909405	0.200754	0.366114	1.42323	1.40534	1.30378	1.14767	1.3699	1.62643	1.26019	0.99627	0.217488	1.17368	1.06211	0.66117	0.665242	0.790881	0.706396	0.0398136	1.49437	1.84226	1.47929	1.80956	0.18942	0.467995	1.38222	1.47061	1.44923	0.65881
RPS25	2.97787	5.02718	4.93734	4.05271	3.29258	3.28056	5.99573	5.22663	6.53032	7.05821	4.97997	5.07609	4.34782	7.73318	5.01738	4.50613	3.84523	5.53762	4.68785	5.39849	3.3325	5.90735	5.45367	4.4189	4.58513	7.8118	4.46235	3.42391	6.39178	4.67494	9.89439	5.59721	4.62957	7.1608	8.00217	5.65187	5.62278	5.88615	9.15274	6.6131	5.62971	6.04993	6.65328	11.9835	5.72904	4.1052	3.58075	5.36973	6.97993
RPS26	1.76373	1.40209	1.00653	2.09607	1.70642	1.40789	1.53968	2.86549	1.56432	1.65099	2.30368	2.30369	2.54355	1.03134	2.45292	1.77668	1.722	1.68354	0.89471	1.62504	0.678564	0.931981	1.62644	1.1362	0.614266	0.988181	0.874817	0.375673	1.13789	1.65359	1.93967	1.46033	1.28457	1.33133	0.727863	0.443035	0.431612	0.799525	0.620152	1.05131	1.36139	1.63089	1.60094	0.353096	0.344655	0.657299	0.643482	0.820659	0.746881
RPS27	0.104152	0.357859	0.458254	0.55717	0.282658	0.362512	0.71699	0.102909	0.603214	0.0666097	0.0753164	0.145646	0.0220812	0	0.90437	1.52917	0.736744	0.785626	1.02992	1.2048	0.965771	0.792185	0.29124	0.43672	0.145654	0.355874	0.438326	0.581221	0.117554	0.487998	0.354996	1.15872	0.540938	1.04571	0.599904	1.63065	0.644342	0.386973	0.507632	0.577229	0.282954	1.55738	0.226133	0	0.0366235	0.335068	1.21293	0.567326	0.603692
RPS27A	5.54031	7.04648	5.68323	6.3871	10.6872	4.91595	7.02349	10.1476	8.52103	10.6393	12.2311	8.81951	14.7198	8.20727	7.67368	6.42286	6.7777	8.56775	5.04621	8.38181	5.84131	4.96634	7.42626	3.68591	5.55891	5.84249	6.69255	6.18503	8.78348	7.76417	4.29608	9.24297	13.1407	8.43167	7.75102	5.16198	3.93498	7.95075	4.24248	7.4149	9.05157	10.5425	8.33005	8.05475	9.90178	3.63873	5.0623	7.11563	9.07339
RPS27L	0.741808	1.15946	0.829634	0.828784	0.480107	1.81815	0.481892	0.365663	0.268171	0.366604	0.364247	0.217975	0.183409	0.185949	0.534308	0.474889	0.482562	0.437282	0.237726	0.406693	0.334711	0.467651	0.492655	0.472432	0.676906	0.422099	0.248744	0.52416	0.387882	0.64116	0.658001	0.652447	0.402707	0.306247	0.372001	0.338639	0.265957	0.383009	0.668662	0.310026	0.433085	0.633526	0.373134	0	0.0366235	0.851172	1.15138	0.460287	0.333934
RPS28	3.12214	3.03228	3.79214	3.34784	2.79343	1.95528	2.08762	2.47844	6.85318	1.87251	1.27469	1.55752	1.88828	1.23801	1.82615	1.85734	2.95263	2.1075	4.40464	4.86849	5.37955	4.5436	1.99272	2.74244	4.13113	2.21985	2.62747	2.10962	1.67725	1.85318	0.880038	0.637519	3.869	3.08117	2.14509	0.932075	0.955093	1.74322	2.32105	2.41866	1.52097	1.31133	1.3309	1.66778	0.538545	2.37309	2.053	2.79132	3.20772
RPS29	0.605803	0.431629	0.476235	1.48164	0.881991	1.72672	0.713735	0.0763923	0.107783	0.391071	0.240142	0.497878	0.0568262	0.169306	0.317967	0.47167	0.399524	0.36367	0.431503	0.155162	0.132033	0.14977	0.0861634	0.129958	0.11513	0	0.107976	0.0674108	0.0953363	0.290065	0.164366	0.115778	0	0.113329	0.1101	0.10482	0.0100847	0.106393	1.89804	0.382513	0.491691	0.299996	0.37509	0.235559	0.0508954	0.419958	0.57874	0.517591	0.385344
RPS3	4.74456	4.11121	4.0438	4.72919	4.31176	4.99385	3.1108	4.41952	3.76156	3.83729	3.72803	4.40423	2.79878	4.56199	3.12029	4.25759	4.52289	4.02505	3.18689	3.13548	3.35679	3.06552	3.03931	3.82888	3.99068	2.52766	3.72948	5.43365	4.22111	3.39867	3.69687	3.26984	2.69445	3.38763	3.17328	3.57888	5.26653	3.24504	1.80132	4.10525	4.53071	3.63099	3.22601	2.63131	2.50951	4.25845	4.92333	4.53689	4.03347
RPS3A	1.62942	2.12513	1.4466	1.68532	1.39846	1.2268	0.986235	1.85732	1.09991	1.59159	1.92484	1.4438	1.78982	0.524172	1.12463	1.85562	1.43508	1.46492	1.29099	1.09528	1.20458	1.13137	0.968512	1.74037	2.4744	1.21409	1.25833	1.03889	1.23629	1.26488	0.728491	1.45221	1.24123	0.911009	1.35699	0.89969	0.750091	1.25388	1.22433	1.29497	0.858642	1.22538	1.05676	0.58042	0.735047	1.48987	1.09952	1.31461	1.37853
RPS4X	1.69224	1.71923	1.67899	1.57831	1.72988	2.13868	1.18045	1.15041	0.99846	1.81467	1.1511	1.46976	1.08449	1.34975	1.27761	1.4383	1.41938	1.34056	1.52611	1.16353	1.21237	1.46947	2.0091	2.18973	1.67893	1.29367	1.58573	1.43433	1.38497	1.31652	1.13155	2.60298	1.34075	1.81879	1.62874	1.56402	1.80645	1.8524	2.08141	1.44255	1.3243	1.52025	1.43698	1.91302	0.932406	1.90739	1.39814	1.75469	1.67616
RPS4Y1	0.302663	0.308561	0.241661	0.276731	0.22738	0.232923	0.204593	0.128803	0.15336	0.148097	0.149041	0.215763	0.171516	0.132139	0.290702	0.410332	0.403943	0.465018	0.258254	0.190911	0.171182	0.175571	0.323012	0.432344	0.335229	0.110856	0.259979	0.229663	0.301757	0.28448	0.210177	0.233083	0.379269	0.539761	0.154133	0.177224	0.228556	0.399839	0.0581374	0.229334	0.269947	0.398746	0.204366	0.123759	0.130463	0.282478	0.306811	0.259982	0.226058
RPS4Y2	0.576661	0.724351	0.640235	0.596486	0.534163	0.600947	0.569686	0.396165	0.389426	0.484975	0.314733	0.490912	0.276144	0.282895	0.363021	0.696871	0.659492	0.575295	0.632256	0.489044	0.489846	0.559809	0.728603	0.885754	0.703992	0.440279	0.625483	0.364331	0.59654	0.503571	0.287178	1.04748	0.50073	0.729631	0.472722	0.651537	0.322495	0.896117	0.139554	0.589577	0.601898	0.825268	0.642077	0.249009	0.0691875	0.642345	0.527652	0.623308	0.618589
RPS5	0.520407	0.534542	0.647548	0.98086	0.758166	0.781664	0.792255	0.94661	1.36107	0.85906	1.71154	0.97227	0.93048	0.640911	0.539022	0.750863	0.732772	0.627977	0.500692	0.669517	0.621141	0.9169	0.663748	1.32343	0.874584	0.575102	0.493908	0.427497	0.475498	1.35078	0.415027	0.32535	0.395082	0.302993	0.372659	0.438101	0.427593	0.565369	1.30196	0.559482	0.503859	0.317025	0.418384	0.189846	1.08143	0.263999	0.38599	0.22937	0.340229
RPS6	2.60107	1.57985	1.63613	2.38702	1.2073	1.28678	1.60505	2.74651	3.35986	2.03611	2.69275	2.13622	0.785926	1.47283	1.34709	2.51076	2.35162	2.13033	2.36068	2.10565	3.02903	2.81093	3.3089	1.91739	3.34995	2.22081	1.29934	1.98518	4.10272	3.78588	3.39802	1.42562	3.36228	3.58636	3.33624	2.55792	5.84657	3.01556	0.98088	1.86776	2.70814	4.10735	2.49954	0.559088	1.15982	3.59592	2.65579	2.24603	2.09395
RPS7	1.17551	0.822053	1.11977	1.5926	2.72531	1.50533	0.968294	2.06824	1.93823	2.13056	1.56287	3.5839	2.69677	1.83116	3.32016	4.96192	3.57451	2.96568	1.93842	2.64591	2.65539	1.06937	2.35582	1.15973	1.21506	0.998291	0.862433	0.634722	1.3289	1.17548	1.65863	0.473681	1.28937	0.837371	1.1835	1.94655	0.954282	1.45259	0.59095	1.131	1.59588	0.995916	1.37206	0.34092	0.757877	1.30587	0.997331	1.03948	1.61115
RPS8	5.00324	5.47631	4.89272	4.58688	8.16177	8.28048	4.31495	4.12849	3.43652	3.02774	3.46143	3.15707	6.3235	2.77166	4.94096	2.57666	3.05216	3.17193	4.80625	5.14918	4.55542	4.07826	2.14378	3.21619	4.04054	4.56816	2.89705	3.53839	2.86156	4.24735	4.60479	6.84079	3.74716	5.03709	3.65757	3.79467	3.97356	4.89132	3.15787	4.2682	3.83757	2.03323	4.31326	1.8332	3.83753	3.81222	4.09894	3.39184	3.0757
RPS9	3.48506	3.4626	3.14347	2.65206	2.19811	2.64049	2.27567	3.70983	2.93801	3.63473	2.40091	3.00917	2.53896	2.91394	2.21536	3.16425	3.04673	2.27284	2.66574	3.00363	2.31272	4.20421	3.46388	2.32853	3.56234	2.5994	2.71871	3.55054	2.97472	2.21151	1.95567	5.18515	2.93135	2.8605	3.14721	2.70582	3.36301	3.58919	0.387712	2.5937	2.30609	3.2243	2.54069	4.36792	3.3051	3.93849	3.49623	4.16027	3.20098
RPSA	1.61281	1.87442	1.67341	1.35809	1.78149	2.07062	2.38119	2.2036	1.85149	3.18227	3.19202	1.93629	1.48846	2.62419	1.87907	1.37533	1.64644	1.32396	1.43546	1.6807	2.43515	1.65874	1.55817	2.26686	1.56485	2.25444	2.42879	2.01175	2.01721	1.97713	1.92027	2.4147	1.54334	2.41266	2.14406	2.04617	1.93688	2.38604	0.605024	2.17979	2.00282	2.11862	2.73861	2.82119	4.75201	1.92411	1.57961	1.20197	1.68973
[truncated: 91 more columns]
